# Supplementary material for: ERpS294 is a biomarker of ligand or mutational ERα activation and a breast cancer target for CDK2 inhibition
Source: Oncotarget. 2016 Oct 18;8(48):83432–45. doi: 10.18632/oncotarget.12735 (PMC5663526; doi:10.18632/oncotarget.12735)
Supplement: Supplementary file 2 [file oncotarget-08-83432-s002.xlsx]

## Sheet: ESR1
Primers Used in This Study
Homology Arm Cloning Primers
Targeting Vector	Homology Arm	Forward/Reverse Primer
ESR1 exon 10	5'	GCAGAGTTGTGGCTAGTGGA
		AAGCTGAGGGCTTTCAGAAG
	3'	TCCCAGCTCCCATCCTAAAGTG
		AAAGGATGCATTGCCATAGG
Pre-Cre Screening Primers
Targeting Vector	Homology Arm	Forward/Reverse Primer
ESR1 exon 10	5'	GGCAAGTCTCCAACTTGAGC
		GCAGACAGCGAATTAATTCC
	3'	TTAAGGTACCACTGTGCATATG
		CCGGGAAGATCCAAGTACAG
Post Cre Screening Primers
Targeting Vector	Forward/Reverse Primer
ESR1 exon 10	GGCAAGTCTCCAACTTGAGC
	CATATGCACAGTGGTACCTTAA
Bi-Allelic Sequencing Primers
Targeting Vector	Forward/Reverse Primer	Nested Sequencing
ESR1 exon 10	TCCCAGCTCCCATCCTAAAGTG
	AAAGGATGCATTGCCATAGG	CCCCTTCTAGGGATTTCAGC
Targeted Allele Sequencing Primers
Targeting Vector	Forward/Reverse Primer	Nested Sequencing
ESR1 exon 10	TTAAGGTACCACTGTGCATATG
	AGAGGCAGAGCTTTCAGCAC	TCCCAGCTCCCATCCTAAAGTG
Mutagenesis Primers
Mutation	Forward/Reverse Primer
ESR1 Y537S	CCTCTcTGACCTGCTGCTGGA
	TCCAGCAGCAGGTCAgAGAGG
ESR1 D538G	CCTCTATGgCCTGCTGCTGGA
	TCCAGCAGCAGGcCATAGAGG
cDNA Sequencing Primers
Targeting Vector	Forward/Reverse Primer	Nested Sequencing
ESR1 exon 10	TGGAGATCTTCGACATGCTG
	ATGAAGTAGAGCCCGCAGTG	GCACCCTGAAGTCTCTGGAA
